# Supplementary material for: Genome-Wide Identification and Analysis of the GRAS Transcription Factor Gene Family in Theobroma cacao
Source: Genes (Basel). 2022 Dec 24;14(1):57. doi: 10.3390/genes14010057 (PMC9858872; doi:10.3390/genes14010057)
Supplement: Supplementary file 1 [file genes-14-00057-s001.zip]

Archive with 8 entries (8 files):
- .DS_Store
- Supplementary File S1-GRAS gene sequences identified in Theobroma cacao.pep.meg
- Supplementary File S2-The ten conserved motifs in T.cacao identified in this study.xlsx
- Supplementary File S3-The predicted cis-regulatory elements in promoters of TcGRAS genes.png
- Supplementary File S4-One to one orthologous relationship of GRAS genes of Theobroma cacao and Arabidopsis thaliana .xlsx
- Supplementary File S5-One to one orthologous relationship of GRAS genes of Theobroma cacao and Populus trichocarpa.xlsx
- Supplementary File S6-One to one orthologous relationship of GRAS genes of Theobroma cacao and Sesamum indicum.xlsx
- Supplementary File S7-The GO annotation of Theobroma cacao TcGRAS proteins.xls
