# Supplementary material for: Genome-Wide Identification and Analysis of the GRAS Transcription Factor Gene Family in Theobroma cacao
Source: Genes (Basel). 2022 Dec 24;14(1):57. doi: 10.3390/genes14010057 (PMC9858872; doi:10.3390/genes14010057)
Supplement: Supplementary file 1 [file genes-14-00057-s001.zip › Supplementary File S2-The ten conserved motifs in T.cacao identified in this study.xlsx]

## Sheet: Sheet1
Motif	E-value	Site count	Width(aa)	Log Likelihood Ratio	Logo
1	1.4e-515	41	29	2050
2	1.6e-502	31	37	2034
3	4.4e-392	38	29	1751
4	5.1e-303	45	21	1467
5	1.2e-246	41	21	1298
6	9.2e-233	41	17	1170
7	6.3e-259	37	29	1434
8	2.9e-236	14	50	1327
9	1.8e-240	43	29	1467
10	3.1e-140	36	15	874
