# Supplementary material for: Genome-Wide Identification and Analysis of the GRAS Transcription Factor Gene Family in Theobroma cacao
Source: Genes (Basel). 2022 Dec 24;14(1):57. doi: 10.3390/genes14010057 (PMC9858872; doi:10.3390/genes14010057)
Supplement: Supplementary file 1 [file genes-14-00057-s001.zip › Supplementary File S4-One to one orthologous relationship of GRAS genes of Theobroma cacao and Arabidopsis thaliana .xlsx]

## Sheet: Table S6
Supplementary File 4: One to one orthologous relationship of GRAS genes of Theobroma cacao and Arabidopsis thaliana
TcGRAS Gene symbol	TcGRAS Gene locus	A. thaliana Gene locus
TcGRAS6	EOX93442	AT2G04890.1
TcGRAS9	EOX96296	AT2G45160.1
TcGRAS9	EOX96296	AT3G60630.1
TcGRAS3	EOX91640	AT3G49950.1
TcGRAS2	EOX91156	AT4G36710.1
TcGRAS4	EOX91695	AT4G37650.1
TcGRAS9	EOX96296	AT4G00150.1
TcGRAS3	EOX91640	AT5G67411.1
TcGRAS12	EOY01029	AT1G14920.1
TcGRAS12	EOY01029	AT2G01570.1
TcGRAS16	EOY24632	AT1G63100.2
TcGRAS15	EOY24374	AT2G45160.1
TcGRAS15	EOY24374	AT3G60630.1
TcGRAS14	EOY23280	AT5G52510.1
TcGRAS20	EOY03951	AT1G66350.1
TcGRAS28	EOY27249	AT3G13840.1
TcGRAS30	EOY11815	AT1G55580.1
TcGRAS35	EOY16564	AT1G21450.1
TcGRAS34	EOY16227	AT4G08250.1
TcGRAS39	EOY33995	AT1G07520.3
TcGRAS39	EOY33995	AT2G29060.1
TcGRAS39	EOY33995	AT2G37650.1
TcGRAS39	EOY33995	AT3G46600.1
TcGRAS39	EOY33995	AT5G59450.1
TcGRAS46	EOY18043	AT5G59450.1
