# Supplementary material for: Genome-Wide Identification and Analysis of the GRAS Transcription Factor Gene Family in Theobroma cacao
Source: Genes (Basel). 2022 Dec 24;14(1):57. doi: 10.3390/genes14010057 (PMC9858872; doi:10.3390/genes14010057)
Supplement: Supplementary file 1 [file genes-14-00057-s001.zip › Supplementary File S5-One to one orthologous relationship of GRAS genes of Theobroma cacao and Populus trichocarpa.xlsx]

## Sheet: Table S6
Supplementary File 5: One to one orthologous relationship of GRAS genes of Theobroma cacao and Populus trichocarpa
TcGRAS Gene symbol	TcGRAS Gene locus	P. trichocarpa Gene locus
TcGRAS9	EOX96296	PNT54133
TcGRAS6	EOX93442	PNT58614
TcGRAS8	EOX95269	PNT16486
TcGRAS6	EOX93442	PNT05268
TcGRAS8	EOX95269	PNT04377
TcGRAS5	EOX93173	PNS97377
TcGRAS6	EOX93442	PNS97236
TcGRAS7	EOX94398	PNT47637
TcGRAS9	EOX96296	PNT49689
TcGRAS8	EOX95269	PNT50622
TcGRAS9	EOX96296	PNT44949
TcGRAS2	EOX91156	PNT36419
TcGRAS7	EOX94398	PNT38175
TcGRAS6	EOX93442	PNT29201
TcGRAS5	EOX93173	PNT29301
TcGRAS2	EOX91156	PNT26800
TcGRAS3	EOX91640	PNT27265
TcGRAS2	EOX91156	PNT20809
TcGRAS12	EOY01029	PNT15884
TcGRAS11	EOY00792	PNT10314
TcGRAS11	EOY00792	PNT01232
TcGRAS10	EOX99208	PNS95167
TcGRAS10	EOX99208	PNT28443
TcGRAS12	EOY01029	PNT24365
TcGRAS15	EOY24374	PNT54133
TcGRAS13	EOY22397	PNT10314
TcGRAS13	EOY22397	PNT01232
TcGRAS14	EOY23280	PNS96854
TcGRAS15	EOY24374	PNT49689
TcGRAS15	EOY24374	PNT44949
TcGRAS14	EOY23280	PNT40118
TcGRAS17	EOY02860	PNT57872
TcGRAS24	EOY06703	PNT16486
TcGRAS20	EOY03951	PNT15884
TcGRAS24	EOY06703	PNT04377
TcGRAS22	EOY04778	PNS94830
TcGRAS23	EOY04802	PNS94893
TcGRAS20	EOY03951	PNS96578
TcGRAS24	EOY06703	PNT50622
TcGRAS20	EOY03951	PNT40302
TcGRAS23	EOY04802	PNT28679
TcGRAS20	EOY03951	PNT24365
TcGRAS26	EOY07107	PNT57084
TcGRAS26	EOY07107	PNS99252
TcGRAS26	EOY07107	PNS99252
TcGRAS26	EOY07107	PNT20140
TcGRAS29	EOY28931	PNT58614
TcGRAS28	EOY27249	PNT55009
TcGRAS29	EOY28931	PNT05268
TcGRAS29	EOY28931	PNS97236
TcGRAS28	EOY27249	PNT44004
TcGRAS29	EOY28931	PNT29201
TcGRAS32	EOY12635	PNT59437
TcGRAS32	EOY12635	PNT59537
TcGRAS30	EOY11815	PNT60467
TcGRAS32	EOY12635	PNT13233
TcGRAS36	EOY17497	PNT07897
TcGRAS36	EOY17497	PNS91177
TcGRAS35	EOY16564	PNT48331
TcGRAS34	EOY16227	PNT48586
TcGRAS34	EOY16227	PNT37194
TcGRAS35	EOY16564	PNT37406
TcGRAS44	EOY34567	PNT57084
TcGRAS41	EOY33998	PNT56357
TcGRAS44	EOY34567	PNS99252
TcGRAS39	EOY33995	PNT30554
TcGRAS39	EOY33995	PNT22965
TcGRAS44	EOY34567	PNT20140
TcGRAS41	EOY33998	PNT19335
TcGRAS38	EOY32806	PNT19626
TcGRAS45	EOY17606	PNT52283
TcGRAS46	EOY18043	PNT56354
TcGRAS46	EOY18043	PNT17671
TcGRAS45	EOY17606	PNT46610
TcGRAS46	EOY18043	PNT30554
TcGRAS46	EOY18043	PNT22965
TcGRAS46	EOY18043	PNT19332
