# Supplementary material for: Genome-Wide Identification and Analysis of the GRAS Transcription Factor Gene Family in Theobroma cacao
Source: Genes (Basel). 2022 Dec 24;14(1):57. doi: 10.3390/genes14010057 (PMC9858872; doi:10.3390/genes14010057)
Supplement: Supplementary file 1 [file genes-14-00057-s001.zip › Supplementary File S6-One to one orthologous relationship of GRAS genes of Theobroma cacao and Sesamum indicum.xlsx]

## Sheet: Table S6
Supplementary File 6: One to one orthologous relationship of GRAS genes of Theobroma cacao and Sesamum indicum
TcGRAS Gene symbol	TcGRAS Gene locus	S. indicum Gene locus
TcGRAS9	EOX96296	SIN_1013933.t
TcGRAS9	EOX96296	SIN_1008578.t
TcGRAS6	EOX93442	SIN_1006911.t
TcGRAS2	EOX91156	SIN_1004690.t
TcGRAS3	EOX91640	SIN_1025700.t
TcGRAS4	EOX91695	SIN_1025682.t
TcGRAS5	EOX93173	SIN_1016984.t
TcGRAS4	EOX91695	SIN_1015280.t
TcGRAS7	EOX94398	SIN_1009698.t
TcGRAS8	EOX95269	SIN_1012730.t
TcGRAS5	EOX93173	SIN_1019790.t
TcGRAS6	EOX93442	SIN_1026913.t
TcGRAS2	EOX91156	SIN_1014794.t
TcGRAS10	EOX99208	SIN_1014492.t
TcGRAS10	EOX99208	SIN_1005037.t
TcGRAS12	EOY01029	SIN_1021333.t
TcGRAS16	EOY24632	SIN_1017817.t
TcGRAS15	EOY24374	SIN_1013933.t
TcGRAS13	EOY22397	SIN_1010922.t
TcGRAS15	EOY24374	SIN_1023674.t
TcGRAS14	EOY23280	SIN_1016517.t
TcGRAS14	EOY23280	SIN_1009147.t
TcGRAS20	EOY03951	SIN_1004074.t
TcGRAS17	EOY02860	SIN_1004154.t
TcGRAS19	EOY03782	SIN_1004923.t
TcGRAS20	EOY03951	SIN_1025245.t
TcGRAS20	EOY03951	SIN_1021333.t
TcGRAS23	EOY04802	SIN_1015425.t
TcGRAS24	EOY06703	SIN_1016178.t
TcGRAS24	EOY06703	SIN_1012730.t
TcGRAS26	EOY07107	SIN_1011048.t
TcGRAS29	EOY28931	SIN_1006911.t
TcGRAS29	EOY28931	SIN_1026913.t
TcGRAS30	EOY11815	SIN_1014264.t
TcGRAS32	EOY12635	SIN_1014492.t
TcGRAS30	EOY11815	SIN_1003155.t
TcGRAS32	EOY12635	SIN_1005037.t
TcGRAS33	EOY14154	SIN_1026851.t
TcGRAS35	EOY16564	SIN_1013301.t
TcGRAS34	EOY16227	SIN_1013214.t
TcGRAS44	EOY34567	SIN_1011048.t
TcGRAS39	EOY33995	SIN_1011196.t
TcGRAS39	EOY33995	SIN_1003831.t
TcGRAS38	EOY32806	SIN_1003315.t
TcGRAS38	EOY32806	SIN_1015196.t
TcGRAS39	EOY33995	SIN_1024415.t
TcGRAS46	EOY18043	SIN_1011196.t
TcGRAS46	EOY18043	SIN_1024415.t
