# Supplementary material for: Genome-Wide Identification and Analysis of the GRAS Transcription Factor Gene Family in Theobroma cacao
Source: Genes (Basel). 2022 Dec 24;14(1):57. doi: 10.3390/genes14010057 (PMC9858872; doi:10.3390/genes14010057)
Supplement: Supplementary file 1 [file genes-14-00057-s001.zip › Supplementary File S7-The GO annotation of Theobroma cacao TcGRAS proteins.xls]

## Sheet: GO-enrichment
Supplementary File 7-The GO annotation of Theobroma cacao TcGRAS proteins
Category	Term	Count	%	PValue	Genes	List Total	Pop Hits	Pop Total	Fold Enrichment	Bonferroni	Benjamini	FDR
GOTERM_MF_DIRECT	GO:0043565~sequence-specific DNA binding	40	78.4314	8.54312e-72	TCM_035362, TCM_019414, TCM_021618, TCM_018964, TCM_040833, TCM_005571, TCM_021350, TCM_021351, TCM_002021, TCM_036707, TCM_003984, TCM_000399, TCM_000435, TCM_037975, TCM_031132, TCM_019165, TCM_002319, TCM_004818, TCM_014574, TCM_017269, TCM_041810, TCM_041812, TCM_017746, TCM_021920, TCM_041814, TCM_042705, TCM_041813, TCM_029136, TCM_010708, TCM_030733, TCM_010965, TCM_042194, TCM_042392, TCM…	42	306	22627	70.4233	5.98018e-71	6.8345e-71	6.8345e-71
GOTERM_MF_DIRECT	GO:0003700~transcription factor activity, sequence-specific DNA binding	41	80.3922	1.44728e-58	TCM_035362, TCM_019414, TCM_021618, TCM_018964, TCM_040833, TCM_005571, TCM_021350, TCM_021351, TCM_002021, TCM_036707, TCM_003984, TCM_000399, TCM_000435, TCM_037975, TCM_031132, TCM_019165, TCM_002319, TCM_004818, TCM_014574, TCM_017269, TCM_041810, TCM_041812, TCM_017746, TCM_021920, TCM_041814, TCM_042705, TCM_041813, TCM_029136, TCM_010708, TCM_030733, TCM_010965, TCM_042194, TCM_042392, TCM…	42	758	22627	29.1402	1.0131e-57	5.78912e-58	5.78912e-58
GOTERM_BP_DIRECT	GO:0006355~regulation of transcription, DNA-templated	40	78.4314	4.06651e-52	TCM_035362, TCM_019414, TCM_021618, TCM_018964, TCM_040833, TCM_005571, TCM_021350, TCM_021351, TCM_002021, TCM_036707, TCM_003984, TCM_000399, TCM_000435, TCM_037975, TCM_031132, TCM_019165, TCM_002319, TCM_004818, TCM_014574, TCM_017269, TCM_041810, TCM_041812, TCM_017746, TCM_021920, TCM_041814, TCM_042705, TCM_041813, TCM_029136, TCM_010708, TCM_030733, TCM_010965, TCM_042194, TCM_042392, TCM…	40	772	15667	20.294	1.01663e-50	9.75962e-51	5.69311e-51
GOTERM_CC_DIRECT	GO:0005634~nucleus	42	82.3529	3.20181e-29	TCM_019956, TCM_035362, TCM_019414, TCM_021618, TCM_018964, TCM_040833, TCM_005571, TCM_021350, TCM_021351, TCM_002021, TCM_036707, TCM_003984, TCM_000399, TCM_000435, TCM_037975, TCM_031132, TCM_019165, TCM_002319, TCM_004818, TCM_014574, TCM_017269, TCM_041810, TCM_041812, TCM_017746, TCM_021920, TCM_041814, TCM_042705, TCM_041813, TCM_029136, TCM_010708, TCM_030733, TCM_010965, TCM_042194, TCM…	42	3899	19238	4.93409	3.20181e-29	3.20181e-29	3.20181e-29
GOTERM_BP_DIRECT	GO:0009740~gibberellic acid mediated signaling pathway	3	5.88235	0.00203766	TCM_010965, TCM_037975, TCM_019165	40	27	15667	43.5194	0.0497152	0.024452	0.0142636
GOTERM_BP_DIRECT	GO:0090610~bundle sheath cell fate specification	2	3.92157	0.00497258	TCM_017746, TCM_002021	40	2	15667	391.675	0.117172	0.0297993	0.0173829
GOTERM_BP_DIRECT	GO:0009938~negative regulation of gibberellic acid mediated signaling pathway	2	3.92157	0.00497258	TCM_010965, TCM_019165	40	2	15667	391.675	0.117172	0.0297993	0.0173829
GOTERM_BP_DIRECT	GO:2000033~regulation of seed dormancy process	2	3.92157	0.00744983	TCM_010965, TCM_019165	40	3	15667	261.117	0.170509	0.0297993	0.0173829
GOTERM_BP_DIRECT	GO:0009863~salicylic acid mediated signaling pathway	2	3.92157	0.00744983	TCM_010965, TCM_019165	40	3	15667	261.117	0.170509	0.0297993	0.0173829
GOTERM_BP_DIRECT	GO:2000377~regulation of reactive oxygen species metabolic process	2	3.92157	0.00992106	TCM_010965, TCM_019165	40	4	15667	195.838	0.220627	0.0340151	0.0198421
GOTERM_BP_DIRECT	GO:0010187~negative regulation of seed germination	2	3.92157	0.0148456	TCM_010965, TCM_019165	40	6	15667	130.558	0.311969	0.0445367	0.0259797
GOTERM_BP_DIRECT	GO:0042538~hyperosmotic salinity response	2	3.92157	0.0197462	TCM_010965, TCM_019165	40	8	15667	97.9188	0.392616	0.0473909	0.0276447
GOTERM_BP_DIRECT	GO:0009867~jasmonic acid mediated signaling pathway	2	3.92157	0.0197462	TCM_010965, TCM_019165	40	8	15667	97.9188	0.392616	0.0473909	0.0276447
GOTERM_BP_DIRECT	GO:0010200~response to chitin	2	3.92157	0.0415067	TCM_041814, TCM_041815	40	17	15667	46.0794	0.653481	0.09056	0.0528267
GOTERM_BP_DIRECT	GO:0048366~leaf development	2	3.92157	0.0533917	TCM_017746, TCM_002021	40	22	15667	35.6068	0.746337	0.102926	0.06004
GOTERM_BP_DIRECT	GO:0009723~response to ethylene	2	3.92157	0.0557514	TCM_010965, TCM_019165	40	23	15667	34.0587	0.761681	0.102926	0.06004
